# Supplementary material for: The Neuropeptide Neuroparsin-A Regulates the Establishment of Dominance Hierarchy in Bumblebees
Source: Int J Mol Sci. 2025 Dec 21;27(1):91. doi: 10.3390/ijms27010091 (PMC12785732; doi:10.3390/ijms27010091)
Supplement: Supplementary file 1 [file ijms-27-00091-s001.zip]

Archive with 10 entries (10 files):
- Supplementary Figures & Videos.pdf
- Supplementary file Table S1 Pumping behavior events recorded in different queenless groups (n = 10) during the establishment of dominance hierarchy.pdf
- Supplementary file Table S2 Buzzing behavior events recorded in different queenless groups (n = 10) during the establishment of dominance hierarchy.pdf
- Supplementary file Table S3 Dominance Index values calculated for individual bees (n = 10) based on behavioral encounters within the same group.pdf
- Supplementary file Table S4 Basic information of single-nucleus sequencing results.xlsx
- Supplementary file Table S5 List of neuropeptide genes.xlsx
- Supplementary file Table S6 Genes predicted to be regulated by br, Eip74EF, Hr38, Hr3 and Hr4 based on regulatory network analysis.xlsx
- Supplementary file Table S7 Primer list.pdf
- Supplementary Video S1.mp4
- Supplementary Video S2.mp4
