# Supplementary material for: The Neuropeptide Neuroparsin-A Regulates the Establishment of Dominance Hierarchy in Bumblebees
Source: Int J Mol Sci. 2025 Dec 21;27(1):91. doi: 10.3390/ijms27010091 (PMC12785732; doi:10.3390/ijms27010091)
Supplement: Supplementary file 1 [file ijms-27-00091-s001.zip › Supplementary file Table S4 Basic information of single-nucleus sequencing results.xlsx]

## Sheet: Sheet1
	SampleName	LibName	cell number	mean reads/cell	Mean UMIs/cell	Mean genes/cell	Raw Data(M reads)_cDNA	Raw Data(M reads)_oligo	PassQC_reads(M)	mapping rate to Genome	mapping rate to Exon	mapping rate to Inter
α_brain	Bb_d7_α_brain	cDNA-2544-1-230418	11901	62151	4030	1604	1862.7	310.76	1651.94	0.9158	0.823	0.087
	Bb_d7_α_brain	cDNA-2544-2-230418	13382	43633	4325	1684	1530.25	353.67	1312.46	0.8913	0.825	0.085
β_brain	Bb_d7_β_brain	cDNA-2547-1-230418	16831	37726	4052	1611	1710.96	379.6	1501.21	0.9151	0.82	0.087
	Bb_d7_β_brain	cDNA-2547-2-230418	15734	40628	4343	1665	1549.94	505.05	1394.65	0.9306	0.814	0.089
γ_brain	Bb_d7_γ_brain	cDNA-2550-1-230418	5677	63512	3052	1364	1238.86	388.77	1032.22	0.8619	0.807	0.091
