# Supplementary material for: The Neuropeptide Neuroparsin-A Regulates the Establishment of Dominance Hierarchy in Bumblebees
Source: Int J Mol Sci. 2025 Dec 21;27(1):91. doi: 10.3390/ijms27010091 (PMC12785732; doi:10.3390/ijms27010091)
Supplement: Supplementary file 1 [file ijms-27-00091-s001.zip › Supplementary file Table S5 List of neuropeptide genes.xlsx]

## Sheet: Sheet1
Gene_ID	Gene_name
LOC100651447	Tk
LOC100643671	FMRFa
LOC100647964	Dh31
LOC100644904	spab
LOC100643034	sNPF
LOC105666199	Orcokinin
LOC100647295	Neuroparsin-A
LOC105666524	LOC105666524
LOC100643185	Dh44
LOC100642374	ITP
LOC100649283	LOC100649283
LOC100642579	LOC100642579
LOC100645727	LOC100645727
LOC100642500	CNMa
