# Supplementary material for: The Neuropeptide Neuroparsin-A Regulates the Establishment of Dominance Hierarchy in Bumblebees
Source: Int J Mol Sci. 2025 Dec 21;27(1):91. doi: 10.3390/ijms27010091 (PMC12785732; doi:10.3390/ijms27010091)
Supplement: Supplementary file 1 [file ijms-27-00091-s001.zip › Supplementary file Table S6 Genes predicted to be regulated by br, Eip74EF, Hr38, Hr3 and Hr4 based on regulatory network analysis.xlsx]

## Sheet: Sheet1
LOC100645149
LOC100648142
LOC100651492
LOC100647819
LOC100647756
LOC100649250
LOC100644981
LOC100651462
LOC110119626
LOC100650524
LOC100647134
LOC125384739
LOC100647911
LOC100651848
LOC100646289
LOC100649882
LOC100648673
LOC100645114
LOC100645442
LOC100647546
LOC100649079
LOC100647926
LOC100650913
LOC125385327
LOC100645808
LOC100642436
LOC105665818
LOC100644762
LOC125385147
LOC100642972
LOC100643387
LOC100645297
LOC125385847
LOC105666174
LOC100642241
LOC125385316
LOC125386065
LOC125385992
LOC100642938
LOC100644855
LOC100644931
LOC100648476
LOC125385908
LOC125385079
LOC125386277
LOC105666832
LOC125384717
LOC125385906
LOC125385442
LOC125385379
LOC125384991
LOC125386598
LOC125386206
LOC100647284
LOC100642252
LOC100649916
LOC100651893
LOC100643569
LOC100647815
LOC100650857
LOC100642949
LOC100651552
LOC100644648
LOC100647963
LOC100646125
LOC105666045
LOC105665871
LOC125385353
LOC100643447
LOC125385600
LOC105665835
LOC100646246
LOC125387002
LOC100647022
LOC100652269
LOC100650167
LOC100643558
LOC125385266
LOC125386320
LOC125385961
LOC110119488
LOC100651460
LOC125386181
LOC125386384
LOC100651786
LOC100644375
LOC105666212
LOC125386819
LOC125385302
LOC125386062
LOC100643103
LOC110119999
LOC100646104
LOC100643081
LOC100644789
LOC125386140
LOC125386382
LOC125386187
LOC110119740
LOC125386704
LOC100648489
LOC100648283
LOC110119420
LOC100650606
LOC110120005
LOC125384939
LOC125385922
LOC125386364
LOC105665909
LOC105666226
LOC100648959
LOC125385072
LOC105666724
LOC125386675
LOC125386526
LOC110119306
LOC100645740
LOC125385981
LOC125387156
LOC100650743
LOC100647197
LOC100648816
LOC100651261
LOC100650594
LOC100645096
LOC100647035
LOC100644938
LOC100643386
LOC100647149
LOC100646996
LOC100642685
LOC100651389
LOC100643938
LOC100651941
LOC105666653
LOC100650416
LOC100650736
LOC100651025
LOC100645619
LOC100652098
LOC100649025
LOC100650294
LOC100647661
LOC100644271
LOC100648747
LOC100649754
LOC100644466
LOC100647641
LOC100647858
LOC100631066
LOC100646025
LOC100642330
LOC100645801
LOC100651843
LOC100648429
LOC100647103
LOC100649704
LOC100643194
LOC105667112
LOC100650792
LOC100651823
LOC100649179
LOC100642681
LOC100651283
LOC100650668
LOC100649612
LOC100645652
LOC100643502
LOC100647217
LOC100647680
LOC100647625
LOC100649582
LOC100642744
LOC100648213
LOC100649516
LOC100649881
LOC100647269
LOC100647664
LOC100646626
LOC100650091
LOC100651508
LOC100643834
LOC100648960
LOC100651573
LOC100651260
LOC100647956
LOC100645197
LOC100645230
LOC100651245
LOC105666344
LOC100644965
LOC100647580
LOC100650471
LOC100646036
LOC100643048
LOC100644340
LOC100651892
LOC100645855
LOC100646986
LOC110119486
LOC100648327
LOC100643889
LOC100646066
LOC100644320
LOC100647964
LOC100650434
LOC100650920
LOC100642782
LOC100647210
LOC100647483
LOC100642292
LOC125384680
LOC100642674
LOC100650206
LOC100645828
LOC100644028
LOC100643157
LOC100650766
LOC100647695
LOC100645325
LOC100642652
LOC100646199
LOC100644484
LOC100643767
LOC100642595
LOC100643961
LOC100651240
LOC100643355
LOC100642571
LOC100651026
LOC100651761
LOC100650387
LOC100643080
LOC100642272
LOC100642293
LOC100643532
LOC100644381
LOC100650174
LOC100643128
LOC100647422
LOC100645537
LOC100647776
LOC100646174
LOC100646252
LOC100649124
LOC100644977
LOC100647256
LOC100651538
LOC100650636
LOC100643768
LOC100643646
LOC100649529
LOC100649796
LOC125385772
LOC100642565
LOC100645161
LOC100645014
LOC100645523
LOC100649318
LOC100650757
LOC100649852
LOC100649304
LOC100643455
LOC100645081
LOC100649436
LOC125386087
LOC100646476
LOC100643643
LOC100643312
LOC100650325
LOC100651167
LOC100648755
LOC100650879
LOC100647866
LOC100644371
LOC100646484
LOC100649283
LOC100650255
LOC100647592
LOC100644167
LOC110120338
LOC100644599
LOC100646518
LOC100646259
LOC100647228
LOC100647091
LOC100649419
LOC100643323
LOC100649846
LOC100643361
LOC100651276
LOC100642604
LOC100647721
LOC100652310
LOC100647190
LOC125387168
LOC100645999
LOC100647298
LOC100644690
LOC100651499
LOC125385297
LOC100647624
LOC100649517
LOC100651631
LOC100646755
LOC100647786
LOC100651512
LOC100649273
LOC125385513
LOC125386301
LOC110119579
LOC100650782
LOC100645531
LOC100645893
LOC100642851
LOC100649802
LOC100643113
LOC105666339
LOC100648731
LOC100643401
LOC105666525
LOC100645309
LOC125387180
LOC100650568
LOC100643373
LOC100643391
LOC100649901
LOC100650646
LOC100648761
LOC100646882
LOC100647879
LOC100649962
LOC100643642
LOC100645906
LOC125387234
LOC100645803
LOC100651082
LOC100644095
LOC105666030
LOC100645324
LOC100649328
LOC100650158
LOC125386932
LOC125384775
LOC100643101
LOC105665675
LOC100643782
LOC100646450
LOC100646599
LOC100648653
LOC105665814
LOC100647470
LOC100649413
LOC125386447
LOC125385497
LOC100648767
LOC125386070
LOC100651433
LOC105665688
LOC110119536
LOC100650659
LOC125385543
LOC100648076
LOC100643031
LOC100649373
LOC100646528
LOC105667174
LOC125385295
LOC100646345
LOC100646856
LOC125385106
LOC100645502
LOC125387155
LOC125384698
LOC125385626
LOC100645328
LOC105666129
LOC100652105
LOC100646586
LOC125385764
LOC125386378
LOC125385113
LOC105665849
LOC125386754
LOC100644936
LOC125385532
LOC105666091
LOC125386681
LOC110119778
LOC125385278
LOC100645567
LOC100644223
LOC125386582
LOC105666158
LOC125384992
LOC100645431
LOC125385782
LOC100651577
LOC100650077
LOC125386103
LOC125385284
LOC125385560
LOC100645026
LOC110120061
LOC125386853
LOC125385020
LOC125384665
LOC125386223
LOC100651911
LOC125386240
LOC100648670
LOC110119304
LOC125384724
LOC110120131
LOC125385299
LOC110120044
LOC100650550
LOC100646600
LOC125386309
LOC110119571
LOC105666455
LOC100644963
LOC100650394
LOC125385939
LOC125385090
LOC125386874
LOC105666426
LOC125385844
LOC105665901
LOC125385121
LOC125385207
LOC100645923
LOC125386566
LOC110120058
LOC125385706
LOC125384959
LOC110119634
LOC125386786
LOC100650737
LOC100647353
LOC100651106
LOC100644766
LOC100642739
LOC100651094
LOC100644000
LOC100648661
LOC100649345
LOC100647612
LOC100648263
LOC100645950
LOC125385821
LOC100650804
LOC100646717
LOC100650685
LOC100648705
LOC100649035
LOC100644659
LOC110119383
LOC100649329
LOC100645389
LOC100649594
LOC100642263
LOC100648169
LOC100649708
LOC100643645
LOC100651674
LOC100650708
LOC105666538
LOC100648792
LOC100645287
LOC105666205
LOC100648516
LOC100650436
LOC100644626
LOC100649757
LOC100646399
LOC100646636
LOC100650199
LOC100651376
LOC100651344
LOC100642235
LOC105666139
LOC100650739
LOC100651675
LOC125385968
LOC100643441
LOC100651332
LOC100644594
LOC100651830
LOC100647196
LOC100650591
LOC100643702
LOC100643338
LOC100644819
LOC100647808
LOC100650446
LOC100643217
LOC100649144
LOC100646666
LOC100645335
LOC100643407
LOC100648236
LOC100651517
LOC110120031
LOC100651788
LOC100642789
LOC105666640
LOC100643274
LOC100651377
LOC100652101
LOC100650703
LOC110119470
LOC100643370
LOC125385236
LOC100651510
LOC100646914
LOC105666199
LOC100651076
LOC100649210
LOC100648322
LOC105666521
LOC100650010
LOC100652148
LOC125387202
LOC100642801
LOC100648513
LOC125386006
LOC100650251
LOC100649872
LOC100646359
LOC100647937
LOC100628631
LOC100649907
LOC100643623
LOC100648580
LOC100643200
LOC100649320
LOC100645758
LOC100649768
LOC100648397
LOC100645521
LOC100643862
LOC105665661
LOC100646270
LOC100643430
LOC100645889
LOC100645453
LOC100643952
LOC100646001
LOC100647116
LOC100646978
LOC110119178
LOC100646904
LOC100647936
LOC125384721
LOC100642491
LOC100647053
LOC100650169
LOC100642562
LOC100642338
LOC100642516
LOC100642936
LOC100645703
LOC100650821
LOC100642458
LOC100642545
LOC100645013
LOC100650143
LOC105665894
LOC100649331
LOC125386094
LOC100646100
LOC100645460
LOC100643462
LOC125386390
LOC125385462
LOC100646467
LOC100643660
LOC100649697
LOC100648334
LOC100645139
LOC100651337
LOC105666994
LOC100645258
LOC100642296
LOC100650865
LOC105666629
LOC100646960
LOC100645366
LOC110119421
LOC100652191
LOC125385447
LOC100648853
LOC125386327
LOC100650791
LOC100645202
LOC125386207
LOC125386002
LOC100651871
LOC100645175
LOC100646247
LOC125386410
LOC100651595
LOC100642211
LOC100650939
LOC125385541
LOC100648965
LOC125386597
LOC125385335
LOC110119237
LOC100644495
LOC100651803
LOC100649274
LOC110119854
LOC110119620
LOC100645304
LOC100644110
LOC100645019
LOC125385873
LOC100644802
LOC100644889
LOC100650035
LOC125385712
LOC100645296
LOC100642339
LOC125385901
LOC100643966
LOC100649534
LOC100642411
LOC100645983
LOC100645137
LOC125384982
LOC110119140
LOC100652050
LOC100650810
LOC100649120
LOC100646052
LOC100649568
LOC100643668
LOC125386388
LOC100650947
LOC100649805
LOC125386615
LOC100642277
LOC100648951
LOC100643728
LOC100644767
LOC100647601
LOC100652226
LOC100644244
LOC100645006
LOC125384945
LOC100644494
LOC100649843
LOC100651957
LOC100642584
LOC100644557
LOC100647727
LOC100642932
LOC110119443
LOC100647287
LOC100646325
LOC100647646
LOC100644309
LOC125385435
LOC110119613
LOC110119340
LOC100643412
LOC125385066
LOC125384614
LOC100646302
LOC100649883
LOC100643082
LOC100646128
LOC100648107
LOC105665934
LOC125385755
LOC125386858
LOC100647404
LOC100651465
LOC100644757
LOC100642250
LOC105666002
LOC100651901
LOC125387184
LOC110119703
LOC100648228
LOC110119953
LOC110119996
LOC100646348
LOC125384678
LOC100649614
LOC125385687
LOC100645423
LOC100644009
LOC125384699
LOC100647389
LOC125386542
LOC110120070
LOC100651655
LOC100649365
LOC125385854
LOC100649833
LOC100650185
LOC105666289
LOC100652210
LOC100650561
LOC100645369
LOC100648781
LOC100651134
LOC100649686
LOC100649559
LOC100651336
LOC110119814
LOC125386079
LOC105665620
LOC100650773
LOC100647144
LOC100642943
LOC105666635
LOC100644725
LOC100645456
LOC100645692
LOC105666524
LOC100644341
LOC100645549
LOC105666552
LOC105667086
LOC125386149
LOC110119240
LOC125385077
LOC105666299
LOC100643327
LOC100650718
LOC100649111
LOC100652206
LOC100642882
LOC125386008
LOC100643324
LOC100647835
LOC125385505
LOC100647667
LOC125386074
LOC105666475
LOC100645678
LOC110119348
LOC100643804
LOC110119171
LOC100645822
LOC125386650
LOC100646355
LOC125384920
LOC125384963
LOC125384694
LOC100646822
LOC100647941
LOC100643622
LOC125385124
LOC100643689
LOC100647596
LOC125385552
LOC100644394
LOC100643446
LOC100648487
LOC125384951
LOC105666194
LOC100646231
LOC125384903
LOC110119253
LOC100648950
LOC100645530
LOC100646034
LOC100647524
LOC125385259
LOC125384916
LOC110119544
LOC125385277
LOC100650941
LOC100642306
LOC105665702
LOC125385364
LOC125386236
LOC125387175
LOC105666460
LOC110119888
LOC125386918
LOC110119680
LOC100647919
LOC125385470
LOC100649327
LOC125385229
LOC125385848
LOC125385305
LOC125385683
LOC125384990
LOC100642952
LOC110119675
LOC125384761
LOC125386952
LOC100650945
LOC100644849
LOC100648224
LOC100645443
LOC100644847
LOC105666502
LOC105666786
LOC100642951
LOC125384856
LOC125384709
LOC125386876
LOC100645468
LOC100646227
LOC100648059
LOC105667127
LOC100644132
LOC105667140
LOC125385334
LOC125386602
LOC105665733
LOC125385540
LOC100643066
LOC125385403
LOC125386521
LOC100650745
LOC100646777
LOC100651071
LOC100649797
LOC100643010
LOC125385826
LOC110119700
LOC100646892
LOC100642675
LOC100643254
LOC125386039
LOC110119692
LOC125384710
LOC105665793
LOC100648982
LOC125386851
LOC100646011
LOC125385108
LOC100644281
LOC105666168
LOC100649340
LOC100647263
LOC125385467
LOC125385533
LOC100649005
LOC105666978
LOC100642973
LOC125386213
LOC100648652
LOC125385131
LOC125385557
LOC105666103
LOC100649032
LOC105666823
LOC125387174
LOC105666167
LOC105666329
LOC125384750
LOC100650178
LOC100645510
LOC100649919
LOC105667163
LOC125385952
LOC100652120
LOC100648048
LOC125386041
LOC105666690
LOC105666204
LOC100652145
LOC100644366
LOC100647752
LOC100643267
LOC125385834
LOC100650249
LOC105666494
LOC100648006
LOC110119724
LOC105666504
LOC100648284
LOC100644111
LOC100642746
LOC125385352
LOC100647917
LOC125385401
LOC105666612
LOC100648418
LOC110120026
LOC100647505
LOC125385376
LOC100651683
LOC125387171
LOC105666667
LOC105666427
LOC105665732
LOC100643781
LOC125387208
LOC100649137
LOC110120241
LOC100644763
LOC100644579
LOC125386244
LOC125384911
LOC100646896
LOC100643032
LOC110119416
LOC100647305
LOC110119318
LOC100649817
LOC100652247
LOC125386190
LOC100642963
LOC105666207
LOC100649354
LOC125386643
LOC125387162
LOC125384984
LOC100646220
LOC105666679
LOC125385795
LOC100652169
LOC100648306
LOC100649543
LOC125386297
LOC125386806
LOC110119487
LOC105666656
LOC125387043
LOC125386532
LOC100643057
LOC110119910
LOC125386997
LOC125386284
LOC125385718
LOC110119557
LOC100644342
LOC100647178
LOC125385203
LOC110119155
LOC125384904
LOC125384792
LOC125386515
LOC100644940
LOC125385528
LOC100642617
LOC125385534
LOC100643617
LOC125386556
LOC100644468
LOC100646286
LOC125385576
LOC125385538
LOC125385571
LOC100646577
LOC110120021
LOC125387236
LOC105667189
LOC125386328
LOC100646506
LOC125384940
LOC125384716
LOC100650690
LOC125384711
LOC125386540
LOC100644063
LOC100648057
LOC100648138
LOC105666759
LOC100651199
LOC110120273
LOC100642787
LOC125385303
LOC100645848
LOC100647083
LOC125384802
LOC100645174
LOC100645768
LOC100648564
LOC125386413
LOC105666309
LOC125384994
LOC125385274
LOC100643897
LOC100648663
LOC110119943
LOC105666864
LOC100647317
LOC100643682
LOC100648933
LOC100650014
LOC125385471
LOC100645733
LOC100650508
LOC100647709
LOC105666138
LOC100651768
LOC125384832
LOC125385116
LOC125387015
LOC105666836
LOC100646995
LOC100646240
LOC125385265
LOC125385613
LOC125386165
LOC100642334
LOC125384697
LOC125384855
LOC125385937
LOC100647439
LOC100651888
LOC125386762
LOC110119741
LOC100647276
LOC125386189
LOC110120353
LOC100647112
LOC100646863
LOC100650300
LOC125385780
LOC125387017
LOC125385904
LOC105666680
LOC125386713
LOC100648711
LOC105666995
LOC105667050
LOC100648331
LOC100646832
LOC100648159
LOC125386652
LOC125386396
LOC125387069
LOC125386963
LOC110119353
LOC110119777
LOC125386255
LOC125385507
LOC105665636
LOC100649706
LOC110120054
LOC100649350
LOC100644861
LOC125386224
LOC100643233
LOC105666269
LOC125385007
LOC125385456
LOC105666057
LOC100645518
LOC125385566
LOC125385429
LOC105666241
LOC105666082
LOC125385068
LOC125386667
LOC125386798
LOC100646564
LOC125386892
LOC125386560
LOC125386475
LOC100648572
LOC100648179
LOC125384988
LOC125386895
LOC125386900
LOC125385709
LOC125387191
LOC105666645
LOC100649336
LOC100648898
LOC110119642
LOC125385884
LOC125386115
LOC125386983
LOC125386677
LOC125385738
LOC125384725
LOC125386965
LOC125386901
LOC110119629
LOC125386990
LOC100646952
LOC125386898
LOC125384687
LOC125385199
LOC100645346
LOC100643209
LOC100643982
LOC100652239
LOC125387172
LOC100643945
LOC100648875
LOC100650778
LOC100642930
LOC100650798
LOC100643530
LOC100647395
LOC100644956
LOC100649661
LOC100645201
LOC100650548
LOC100650755
LOC100642467
LOC100642991
LOC100645179
LOC100645783
LOC100644792
LOC100645345
LOC100649677
LOC100643033
LOC100643831
LOC100643251
LOC100643709
LOC100650318
LOC100649948
LOC100650584
LOC100646648
LOC100645471
LOC100642498
LOC100648044
LOC100649645
LOC100642863
LOC100647967
LOC100646154
LOC100645575
LOC100643231
LOC100645308
LOC100648448
LOC100643840
LOC100646894
LOC100645288
LOC100645497
LOC100651925
LOC125384623
LOC100647348
LOC100650870
LOC100645790
LOC100650604
LOC100650918
LOC125386202
LOC125385916
LOC100649180
LOC125384860
LOC125386100
LOC125385380
LOC125384714
LOC125385591
LOC125384902
LOC125385973
LOC125385676
LOC125386727
LOC125385617
LOC105666206
LOC125384748
LOC100650989
LOC100643613
LOC100644332
LOC100648037
LOC125386559
LOC105666969
LOC125387116
LOC105666556
LOC125385081
LOC125384965
LOC100645494
LOC125386195
LOC125385228
LOC100645774
LOC125386661
LOC100649600
LOC100650881
LOC100647461
LOC100646623
LOC100647607
LOC100647412
LOC100647067
LOC100646646
LOC100651355
LOC100649031
LOC100650814
LOC100648149
LOC105666581
LOC100644958
LOC100642842
LOC100645750
LOC100649781
LOC100642581
LOC100650442
LOC100650157
LOC100646938
LOC100647106
LOC100647740
LOC100646632
LOC100645130
LOC100643582
LOC100644536
LOC100645708
LOC100645727
LOC100644052
LOC100649451
LOC100645354
LOC100650351
LOC100651179
LOC100652003
LOC100649975
LOC100642228
LOC100648815
LOC100645558
LOC100648380
LOC100648078
LOC100644824
LOC100647450
LOC100651252
LOC100646300
LOC100652006
LOC100642303
LOC100642933
LOC100644074
LOC100646771
LOC100651956
LOC100645778
LOC100651673
LOC100646374
LOC100644787
LOC100646282
LOC100648320
LOC100647900
LOC100650253
LOC100649131
LOC100648629
LOC100651182
LOC100645709
LOC100648691
LOC100650967
LOC100651457
LOC100648801
LOC100645393
LOC100651802
LOC100643356
LOC105666697
LOC100643571
LOC100648171
LOC100647169
LOC100650024
LOC100651102
LOC100648035
LOC105666353
LOC100645592
LOC100644525
LOC100648389
LOC100647376
LOC100645726
LOC100644258
LOC100646141
LOC100645110
LOC100648640
LOC100645939
LOC105666253
LOC100642479
LOC100652302
LOC100644144
LOC100650855
LOC100652229
LOC100645895
LOC100649165
LOC100643222
LOC100648642
LOC100645633
LOC100642474
LOC100647940
LOC100646480
LOC125384600
LOC100644878
LOC100652183
LOC100643799
LOC100645293
LOC125386323
LOC100643555
LOC100652093
LOC100650381
LOC125386374
LOC100643134
LOC100648074
LOC100644904
LOC100650156
LOC100651136
LOC100644999
LOC100649886
LOC100648770
LOC100650635
LOC100650575
LOC100643595
LOC100648754
LOC100652031
LOC100648462
LOC100651003
LOC100644491
LOC100643499
LOC100648672
LOC100643110
LOC100649133
LOC100643461
LOC100647442
LOC100644957
LOC100648638
LOC100646529
LOC100643045
LOC100646692
LOC100648884
LOC100650638
LOC100652211
LOC100651406
LOC100643402
LOC100643228
LOC100651575
LOC100646351
LOC100644609
LOC100650872
LOC100645698
LOC100648434
LOC100643422
LOC100650198
LOC100650384
LOC100643368
LOC100644255
LOC100650012
LOC100642191
LOC100651469
LOC110119287
LOC100645455
LOC100650545
LOC100644180
LOC100643144
LOC100646972
LOC100651201
LOC125384602
LOC100649458
LOC125385815
LOC110119180
LOC100647738
LOC100647914
LOC100646969
LOC100646310
LOC100648151
LOC100650069
LOC100642627
LOC100648299
LOC100643802
LOC100647073
LOC100643344
LOC100651210
LOC100651340
LOC100642780
LOC105666314
LOC100642190
LOC100647370
LOC100644879
LOC100646203
LOC100647423
LOC100650090
LOC100652314
LOC100644779
LOC100652194
LOC100646083
LOC100642720
LOC100642519
LOC125385596
LOC100643380
LOC100650289
LOC110120159
LOC100644870
LOC100645810
LOC100649049
LOC100651811
LOC100644123
LOC100648512
LOC100648627
LOC100643295
LOC100644185
LOC100647490
LOC100643427
LOC100642213
LOC100646320
LOC100647243
LOC100648591
LOC100642280
LOC100642550
LOC100647836
LOC105665624
LOC100650312
LOC100649021
LOC100644027
LOC100648061
LOC100648559
LOC100644507
LOC100644862
LOC100644794
LOC100650617
LOC100651725
LOC100643620
LOC100642536
LOC100650852
LOC100646037
LOC100644615
LOC100646757
LOC100645380
LOC100646768
LOC100646293
LOC100651081
LOC100643122
LOC100651559
LOC100646297
LOC100651378
LOC100648021
LOC100647078
LOC100648974
LOC100647366
LOC125386241
LOC100650925
LOC100649563
LOC100642389
LOC100646812
LOC100651480
LOC100644114
LOC100642857
LOC100649169
LOC100644184
LOC100650926
LOC100644622
LOC100647726
LOC100648931
LOC100645364
LOC100649438
LOC100647650
LOC100645250
LOC100650045
LOC100644415
LOC100643587
LOC100642309
LOC100651380
LOC100646886
LOC100648387
LOC100649041
LOC100645611
LOC100645002
LOC100642388
LOC100647824
LOC105667060
LOC100650375
LOC100649219
LOC100648828
LOC100643076
LOC100647464
LOC100642510
LOC100645499
LOC100642468
LOC100650735
LOC100643914
LOC100651275
LOC100642224
LOC100652241
LOC100649879
LOC100648835
LOC110119151
LOC100643154
LOC100645563
LOC100644590
LOC100649670
LOC100650354
LOC100647522
LOC100643854
LOC100647014
LOC100649333
LOC100649866
LOC100643686
LOC100649368
LOC100646559
LOC100645231
LOC100651676
LOC100648738
LOC100645007
LOC100649631
LOC110120345
LOC100643059
LOC125386431
LOC125385336
LOC100646867
LOC105667135
LOC100650563
LOC100650666
LOC125385595
LOC100652104
LOC100649748
LOC125385766
LOC100643051
LOC100644699
LOC100644008
LOC100643843
LOC100642490
LOC100647015
LOC100646908
LOC100650121
LOC100642196
LOC100643365
LOC100646502
LOC100648258
LOC100650344
LOC100650181
LOC100648355
LOC100645160
LOC100650366
LOC100644425
LOC100646710
LOC100648908
LOC100642580
LOC100642514
LOC125385928
LOC100642555
LOC105665686
LOC100651139
LOC100643758
LOC100645115
LOC100648650
LOC100645731
LOC100650843
LOC100650759
LOC100644667
LOC105666092
LOC100645765
LOC100649226
LOC100642483
LOC125384616
LOC100647987
LOC100647974
LOC100650912
LOC100650691
LOC100646180
LOC100646802
LOC100645757
LOC100643770
LOC100644152
LOC100646308
LOC100649915
LOC100650295
LOC105666842
LOC100649495
LOC100649702
LOC100647764
LOC100648515
LOC100647151
LOC100642679
LOC105666648
LOC100643263
LOC100647475
LOC100649649
LOC100648862
LOC100649878
LOC100651219
LOC100646133
LOC100651323
LOC100646660
LOC100642561
LOC100651853
LOC100650598
LOC100642214
LOC100652122
LOC100643706
LOC100649926
LOC100642958
LOC100651643
LOC100645206
LOC100650469
LOC100643146
LOC100644362
LOC100643221
LOC105666871
LOC100648202
LOC105666027
LOC100650050
LOC100643809
LOC100647535
LOC100647570
LOC100644669
LOC105666346
LOC100650678
LOC100650622
LOC100650750
LOC100645845
LOC100643741
LOC100649254
LOC100648093
LOC105666563
LOC100648626
LOC100650397
LOC100646409
LOC100643806
LOC100643406
LOC100644127
LOC100650824
LOC100649588
LOC100646142
LOC100649056
LOC100643343
LOC100643925
LOC100645579
LOC100648838
LOC100647791
LOC100651021
LOC100642307
LOC100644945
LOC100646445
LOC100647968
LOC100645961
LOC100644452
LOC100651439
LOC100652277
LOC100652282
LOC100649512
LOC100650932
LOC100646922
LOC100652204
LOC105665888
LOC100647633
LOC105667115
LOC100651019
LOC100650310
LOC100647406
LOC100646296
LOC100645268
LOC100642472
LOC100648152
LOC100649121
LOC100646121
LOC100649929
LOC100650139
LOC100648527
LOC100643320
LOC100648431
LOC100643271
LOC100644010
LOC105665855
LOC100643958
LOC100644040
LOC105666547
LOC100645651
LOC100648585
LOC100646733
LOC100647456
LOC100649824
LOC100642934
LOC100650841
LOC100651051
LOC100646397
LOC100644050
LOC100651817
LOC100649185
LOC100642808
LOC100650215
LOC100647770
LOC100649014
LOC100648989
LOC100644315
LOC100645438
LOC100649733
LOC100650859
LOC100651248
LOC100642736
LOC100650644
LOC100648045
LOC100649473
LOC100648087
LOC100650953
LOC100642487
LOC100645398
LOC100652107
LOC100650687
LOC100645342
LOC125385185
LOC105666911
LOC100651687
LOC100650292
LOC100650677
LOC100650376
LOC100645276
LOC105667185
LOC100651693
LOC100647201
LOC100651390
LOC100648207
LOC100649903
LOC105665617
LOC100644848
LOC100650433
LOC100648769
LOC110119308
LOC100651363
LOC100642977
LOC105665874
LOC100647931
LOC100651612
LOC105665840
LOC100647024
LOC100651743
LOC100644542
LOC100645313
LOC100645670
LOC100649089
LOC100650610
LOC100647358
LOC100642946
LOC100648157
LOC100650619
LOC100648447
LOC100651615
LOC100644239
LOC100631073
LOC110119533
LOC100649214
LOC100643283
LOC100649961
LOC100643882
LOC100652019
LOC100644741
LOC100648270
LOC100649234
LOC100646261
LOC100648034
LOC100643366
LOC125384885
LOC100649052
LOC110119632
LOC100643705
LOC100643023
LOC100650166
LOC100648972
LOC100651298
LOC100649503
LOC100650016
LOC100644326
LOC100644606
LOC100646673
LOC100649243
LOC100649491
LOC100646821
LOC100651126
LOC100646158
LOC100650845
LOC100649544
LOC100642870
LOC100642705
LOC125385935
LOC100648746
LOC125385748
LOC100651489
LOC105667147
LOC100643772
LOC105666596
LOC100651714
LOC105666438
LOC100646458
LOC100651627
LOC100652297
LOC100648129
LOC100649743
LOC110119380
LOC100646238
LOC100645763
LOC125385053
LOC100650788
LOC100649567
LOC100645816
LOC100650004
LOC100648979
LOC100650721
LOC100643485
LOC100642762
LOC105666562
LOC100644982
LOC105666005
LOC100650278
LOC100643779
LOC100646487
LOC100647417
LOC100648636
LOC100650776
LOC100644917
LOC100648794
LOC100650972
LOC100647912
LOC100649790
LOC125385011
LOC100652125
LOC100649777
LOC100644955
LOC100650796
LOC100649140
LOC105665817
LOC100642731
LOC100648459
LOC105666267
LOC100645075
LOC100647635
LOC105666944
LOC100646267
LOC100652108
LOC100646900
LOC100651946
LOC100644301
LOC100647307
LOC100645252
LOC100651878
LOC100643964
LOC100651414
LOC100645741
LOC125385638
LOC100631089
LOC105666098
LOC100645635
LOC125387213
LOC100651542
LOC100642448
LOC125385317
LOC125385536
LOC100644644
LOC100644079
LOC100651366
LOC100652327
LOC100643203
LOC100649155
LOC100644441
LOC100647166
LOC125386392
LOC100647714
LOC100646933
LOC100651702
LOC100646735
LOC125384661
LOC125384870
LOC125384618
LOC100645176
LOC125385466
LOC125387064
LOC125386430
LOC125385878
LOC100649634
LOC100646519
LOC100652014
LOC100648656
LOC105666561
LOC100644713
LOC100644595
LOC100643484
LOC105666361
LOC100646903
LOC100645498
LOC100642864
LOC100649141
LOC110119493
LOC100643957
LOC105666415
LOC110119607
LOC100649009
LOC105666617
LOC105665767
LOC100648562
LOC125384673
LOC100646994
LOC100647586
LOC100644962
LOC100645322
LOC100651048
LOC100645595
LOC100647782
LOC100647686
LOC100650808
LOC100648420
LOC100646447
LOC100648821
LOC100647739
LOC100645773
LOC125384995
LOC100650654
LOC125386574
LOC100648036
LOC100642921
LOC100647408
LOC125385104
LOC125385902
LOC100642615
LOC100649069
LOC100642528
LOC125384708
LOC125385222
LOC105666676
LOC110120135
LOC125384844
LOC100648043
LOC100649390
LOC100648679
LOC125384767
LOC125384913
LOC100649607
LOC100647541
LOC100649485
LOC125385202
LOC125385582
LOC125384797
LOC100647069
LOC100650272
LOC125387161
LOC100647765
LOC100645638
LOC125385816
LOC100645887
LOC100649740
LOC125385875
LOC125385758
LOC125386869
LOC100650233
LOC125386025
LOC125385975
LOC100644716
LOC125385797
LOC100645885
LOC125384634
LOC100649695
LOC125384973
LOC100645487
LOC100645898
LOC100649914
LOC100651217
LOC100646828
LOC100648324
LOC100648068
LOC100643980
LOC125385573
LOC125384727
LOC100651707
LOC110120111
LOC105666860
LOC105666405
LOC100648402
LOC100650378
LOC125384713
LOC100631061
LOC100644841
LOC100650573
LOC100649785
LOC125385220
LOC125385242
LOC100650258
LOC125385679
LOC100645199
LOC105667126
LOC100650189
LOC125385818
LOC100644146
LOC100650317
LOC125386469
LOC125386519
LOC125385392
LOC125385432
LOC100651796
LOC100649865
LOC110119705
LOC100643357
LOC125386343
LOC100651658
LOC125385437
LOC100643106
LOC125386170
LOC110120214
LOC125386173
LOC105665936
LOC100650569
LOC125387001
LOC100643291
LOC100647427
LOC110120326
LOC110119702
LOC125384823
LOC100650239
LOC105666590
LOC125386338
LOC125385640
LOC105666637
LOC100652279
LOC105666610
LOC125385430
LOC125385021
LOC105665789
LOC100644142
LOC105666258
LOC100649258
LOC125384685
LOC100652152
LOC125386026
[truncated: 336 more rows]
